# Supplementary material for: The Kynurenine Pathway in Obese Middle-Aged Women with Normoglycemia and Type 2 Diabetes
Source: Metabolites. 2022 May 29;12(6):492. doi: 10.3390/metabo12060492 (PMC9230031; doi:10.3390/metabo12060492)
Supplement: Supplementary file 1 [file metabolites-12-00492-s001.zip]

Archive with 1 entries (1 files):
- metabolites-1723478-SM.pdf
